# Supplementary material for: Comparative Analysis of Concentration and Quantification Methods for Antibiotic Resistance Genes and Their Phage-Mediated Dissemination in Treated Wastewater and Biosolids
Source: Pathogens. 2025 Oct 18;14(10):1050. doi: 10.3390/pathogens14101050 (PMC12566704; doi:10.3390/pathogens14101050)
Supplement: Supplementary file 1 [file pathogens-14-01050-s001.zip]

Archive with 1 entries (1 files):
- pathogens-3917373-supplementary.pdf
